# Supplementary material for: Balance and Health-Related Quality of Life After 1 Year of COVID-19 Social Restriction Measures: A Cross-Sectional Study in Two Samples from Spain
Source: Healthcare (Basel). 2024 Oct 30;12(21):2164. doi: 10.3390/healthcare12212164 (PMC11545742; doi:10.3390/healthcare12212164)
Supplement: Supplementary file 1 [file healthcare-12-02164-s001.zip]

Archive with 1 entries (1 files):
- healthcare-3220172-supplementary.pdf
